# Supplementary material for: Polychlorinated Biphenyl Exposure Alters tRNA Transcriptome in High-Fat Diet-Fed Mouse Liver
Source: Noncoding RNA. 2025 May 22;11(3):41. doi: 10.3390/ncrna11030041 (PMC12195632; doi:10.3390/ncrna11030041)
Supplement: Supplementary file 1 [file ncrna-11-00041-s001.zip]

Archive with 1 entries (1 files):
- ncrna-3597975-supplementary.pdf
